# Supplementary material for: Adaptive traits of cysts of the snow alga Sanguina nivaloides unveiled by 3D subcellular imaging
Source: Nat Commun. 2023 Nov 18;14:7500. doi: 10.1038/s41467-023-43030-7 (PMC10657455; doi:10.1038/s41467-023-43030-7)
Supplement: Supplementary file 15 — Source Data [file 41467_2023_43030_MOESM15_ESM.xlsx]

## Sheet: data Fig. 2
	Fig. 2a - 2c - 2e										Fig. 2b - 2d - 2f							Fig. 2g								Fig. 2g				Fig. 2j
	Effective photochemical quantum yield of photosystem II (Y (II))										Non-photochemical quenching (NPQ)							Fv/Fm (calculated from fluorescence recorded from 0.70 to 4.45 min)								Fv/Fm statistic tests and p values				Low temperature fluorescence emission spectrum (77k)
	Light Intensity (µmol photons m-2 s-1)	Time (min)	Fresh	Frozen	1 year old						Time (min)	Fresh	Frozen	1 year old				Fresh	Frozen	1 year old						Statistical test	p value			Lambda	Values	normalized (685 nm)
	0	0	0.42	0	0.419333						0	0.2063	0.3286	0				0.5	0.255	0.364667						Sahpiro	0.0512			650.36	61.7852	0.0222257
	0	0.7	0.5	0.255	0.364667						0.7167	0.0252	0.0372	0.127871				0.522	0.315	0.415667						One-way Anova	2.22e-11			650.714	96.9858	0.0348884
	0	1.45	0.522	0.315	0.415667						1.45	0.0065	0.0568	0.0729891				0.532	0.283	0.394333										651.067	77.062	0.0277212
	0	2.2167	0.532	0.283	0.394333						2.2	0	0.0772	0.0572407				0.523	0.309	0.401667						Tukey HSD	Adjusted p value			651.42	57.4346	0.0206607
	0	2.95	0.523	0.309	0.401667						2.9667	0.0321	0.0372	0.0526059				0.527	0.327	0.375333						Fresh vs. Frozen	0			651.773	45.0908	0.0162204
	0	3.7167	0.527	0.327	0.375333						3.7	0.0532	0.0372	0.116796				0.523	0.309	0.404						Fresh vs. 1 year old	0			652.126	52.9546	0.0190492
	0	4.45	0.523	0.309	0.404						4.4667	0.0461	0.0372	0.0919656												Frozen vs. 1 year old	2e-06			652.479	57.9126	0.0208327
	22	4.8	0.331	0.315	0.146667						4.7833	0.2432	0.0568	0.922598			Mean	0.521167	0.299667	0.392611										652.832	50.4033	0.0181314
	22	5.1333	0.354	0.231	0.148						5.1333	0.2432	0.0984	0.783003			STD	0.0110167	0.0261891	0.0191084										653.184	46.5478	0.0167445
	22	5.45	0.363	0.296	0.144667						5.45	0.2739	0.0568	0.701575																653.537	52.2373	0.0187911
	22	5.8	0.389	0.264	0.189667						5.8	0.2063	0.0772	0.562545																653.89	81.4585	0.0293028
	22	6.1333	0.415	0.245	0.199333						6.1167	0.2157	0.0772	0.562545				Fig. 2h								Fig. 2h				654.243	113.914	0.0409777
	22	6.45	0.411	0.314	0.185667						6.45	0.2254	0.1205	0.607887				rETR 22 (calculated from fluorescence recorded from 5.13 to 15.63 min)								rETR 21 statistic tests and p values				654.595	113.609	0.0408681
	22	7.2167	0.439	0.278	0.186						7.2167	0.1969	0.0568	0.601927																654.948	110.86	0.0398794
	22	7.9833	0.482	0.278	0.206333						7.9833	0.1522	0.0568	0.626035				Fresh	Frozen	1 year old						Statistical test	p value			655.301	101.244	0.0364202
	22	8.7333	0.459	0.351	0.251						8.75	0.1697	0	0.632175				7.788	5.082	3.256						Sahpiro	0.0021			655.653	100.815	0.036266
	22	9.5	0.478	0.333	0.223						9.5	0.1609	0.0568	0.668726				7.986	6.512	3.18267						Kruskal-Wallis	2.968e-10			656.005	145.376	0.0522956
	22	10.283	0.446	0.34	0.212333						10.283	0.2157	0.0772	0.638362				8.558	5.808	4.17267										656.358	161.748	0.058185
	22	11.033	0.474	0.309	0.178333						11.05	0.1697	0.0372	0.719173				9.13	5.39	4.38533						Dunn rETR21	Adjusted p value			656.71	145.327	0.0522778
	22	11.8	0.485	0.316	0.204333						11.817	0.1609	0	0.675194				9.042	6.908	4.08467						Fresh vs. Frozen	0.0004			657.062	143.795	0.051727
	22	12.567	0.478	0.321	0.221667						12.583	0.1786	0.0182	0.655939				9.658	6.116	4.092						Fresh vs. 1 year old	0			657.415	147.2	0.0529518
	22	13.35	0.489	0.235	0.221667						13.333	0.1522	0.1205	0.675194				10.604	6.116	4.53933						Frozen vs. 1 year old	0.0005			657.767	142.732	0.0513446
	22	14.1	0.478	0.357	0.208333						14.117	0.1609	0.0182	0.670015				10.098	7.722	5.522										658.119	144.053	0.0518197
	22	14.883	0.478	0.339	0.219333						14.867	0.1609	0.0182	0.668726				10.516	7.326	4.906										658.471	129.657	0.0466411
	22	15.633	0.493	0.339	0.227						15.65	0.1609	0.0182	0.662308				9.812	7.48	4.67133										658.823	122.116	0.0439284
	337	16.383	0.235	0.163	0.068						16.383	0.8602	0.1674	1.06597				10.428	6.798	3.92333										659.175	141.881	0.0510383
	337	17.15	0.212	0.17	0.0816667						17.15	0.9744	0.213	1.14598				10.67	6.952	4.49533										659.527	155.126	0.0558031
	337	17.9	0.195	0.068	0.075						17.883	1.0532	0.2977	1.18946				10.516	7.062	4.87667										659.879	168.863	0.0607444
	337	18.633	0.208	0.196	0.037						18.633	1.0532	0.24	1.23475				10.758	5.17	4.87667										660.231	200.977	0.0722969
	337	19.383	0.237	0.174	0.061						19.383	1.0809	0.24	1.25339				10.516	7.854	4.58333										660.583	224.213	0.0806555
	337	20.133	0.228	0.191	0.014						20.133	1	0.213	1.35147				10.516	7.458	4.82533										660.934	231.595	0.0833107
	337	20.9	0.203	0.188	0						20.9	1	0.1872	1.33874				10.846	7.458	4.994										661.286	216.14	0.0777513
	337	21.65	0.212	0.13	0.014						21.65	0.9744	0.24	1.35147																661.638	205.428	0.0738978
	337	22.4	0.222	0.089	0.0343333						22.383	0.9495	0.2682	1.35147			Mean	9.84953	6.65953	4.43451										661.989	203.755	0.0732962
	337	23.15	0.228	0.159	0.039						23.15	1	0.2977	1.30138			STD	0.994748	0.89907	0.606353										662.341	215.04	0.0773556
	337	23.9	0.228	0.217	0.111667						23.9	1	0.24	1.32616																662.692	206.72	0.0743625
	337	24.65	0.205	0.217	0.0586667						24.633	1.0262	0.24	1.37734																663.044	208.554	0.0750224
	337	25.4	0.215	0.174	0.054						25.383	1	0.24	1.37734				Fig. 2i								Fig. 2h				663.395	199.713	0.071842
	0	26.133	0.45	0.208	0.237667						26.133	0.3152	0.1872	0.97532				rETR 337 (calculated from fluorescence recorded from 17.15 to 25.40 min)								rETR 337 statistic tests and p values				663.746	204.837	0.0736854
	0	26.9	0.431	0.32	0.242333						26.883	0.3616	0.1434	0.948602																664.098	220.227	0.0792213
	0	27.633	0.452	0.213	0.241667						27.633	0.3737	0.213	0.905644				Fresh	Frozen	1 year old						Statistical test	p value			664.449	230.668	0.0829775
	0	28.4	0.469	0.25	0.301333						28.4	0.3986	0.1872	0.790389				71.444	57.29	27.5217						Sahpiro	0.0005			664.8	208.916	0.0751524
	0	29.133	0.464	0.286	0.271						29.15	0.4113	0.1674	0.775678				65.715	22.916	25.275						Kruskal-Wallis	1.164e-06			665.151	263.012	0.0946124
	0	29.883	0.463	0.286	0.316333						29.883	0.4621	0.1674	0.698899				70.096	66.052	12.469										665.502	270.269	0.0972227
	0	30.65	0.453	0.292	0.308						30.65	0.4903	0.1872	0.676493				79.869	58.638	20.557						Dunn's test	Adjusted p value			665.853	279.208	0.100439
	0	31.383	0.453	0.217	0.304667						31.383	0.4903	0.24	0.676493				76.836	64.367	4.718						Fresh vs. Frozen	0.0111			666.204	298.908	0.107525
	0	32.15	0.441	0.222	0.323333						32.15	0.5471	0.2682	0.632175				68.411	63.356	0						Fresh vs. 1 year old	0			666.555	325.292	0.117016
	0	32.883	0.462	0.213	0.303						32.883	0.5197	0.213	0.657209				71.444	43.81	4.718						Frozen vs. 1 year old	0.0017			666.906	326.614	0.117492
	0	33.633	0.417	0.255	0.314						33.633	0.6461	0.213	0.644597				74.814	29.993	11.5703										667.257	374.291	0.134643
	0	34.383	0.446	0.25	0.321						34.383	0.5628	0.1872	0.632175				76.836	53.583	13.143										667.608	327.8	0.117918
	0	35.15	0.433	0.217	0.317						35.133	0.6287	0.24	0.626035				76.836	73.129	37.6317										667.958	349.288	0.125648
																		69.085	73.129	19.7707										668.309	372.459	0.133983
																		72.455	58.638	18.198										668.66	388.087	0.139605
																														669.01	381.381	0.137193
																	Mean	72.8201	55.4084	16.2977										669.361	410.463	0.147654
																	STD	4.2347	15.8077	10.7715										669.711	420.615	0.151306
																														670.062	439.973	0.15827
																														670.412	428.662	0.154201
																														670.763	450.822	0.162172
																														671.113	469.245	0.1688
																														671.463	495.896	0.178387
																														671.813	519.974	0.187048
																														672.163	530.991	0.191012
																														672.513	556.658	0.200245
																														672.863	618.157	0.222367
																														673.213	641.669	0.230825
																														673.563	685.013	0.246417
																														673.913	731.057	0.26298
																														674.263	773.354	0.278196
																														674.613	830.134	0.298621
																														674.962	895.608	0.322174
																														675.312	935.322	0.33646
																														675.662	1010.8	0.363612
																														676.011	1092.31	0.392932
																														676.361	1169.29	0.420624
																														676.71	1270.37	0.456985
																														677.059	1334.61	0.480095
																														677.409	1410.85	0.507518
																														677.758	1507.63	0.542335
																														678.107	1568.88	0.564369
																														678.457	1651.25	0.593998
																														678.806	1742.18	0.626708
																														679.155	1835.47	0.660267
																														679.504	1947.47	0.700558
																														679.853	2031.26	0.730697
																														680.202	2112.47	0.75991
																														680.551	2218.06	0.797894
																														680.9	2271.23	0.817022
																														681.249	2349.76	0.845271
																														681.597	2385.09	0.857978
																														681.946	2427.18	0.873122
																														682.295	2475.22	0.890401
																														682.643	2519.3	0.906257
																														682.992	2551.26	0.917757
																														683.34	2619.67	0.942363
																														683.689	2645.95	0.951816
																														684.037	2688.24	0.967029
																														684.385	2718.38	0.977871
																														684.734	2744.09	0.987121
																														685.082	2779.89	1
																														685.43	2790.95	1.00398
																														685.778	2779.66	0.999915
																														686.126	2754.59	0.9909
																														686.474	2749.07	0.988911
																														686.822	2747.92	0.988501
																														687.17	2736.96	0.984557
																														687.518	2673.98	0.9619
																														687.866	2644.72	0.951375
																														688.214	2596.95	0.93419
																														688.562	2557.3	0.919927
																														688.909	2476.4	0.890825
																														689.257	2398.01	0.862626
																														689.605	2314.59	0.83262
																														689.952	2274.67	0.818258
																														690.3	2236.32	0.804462
																														690.647	2191.59	0.788374
																														690.994	2157.16	0.775988
																														691.342	2153.17	0.774552
																														691.689	2154.27	0.774948
																														692.036	2171.95	0.781308
																														692.384	2074.33	0.746192
																														692.731	2068.27	0.74401
																														693.078	2079.87	0.748183
																														693.425	2088.06	0.751129
																														693.772	2059.62	0.740899
																														694.119	2035.19	0.732111
																														694.466	2034.5	0.731864
																														694.812	2138.67	0.769337
																														695.159	2125.36	0.764547
																														695.506	2101.2	0.755859
																														695.852	2074.09	0.746103
																														696.199	2077.7	0.747404
																														696.546	2072.58	0.745562
																														696.892	2052.79	0.738442
																														697.239	2022.99	0.727724
																														697.585	2015.19	0.724915
																														697.932	2006.34	0.721735
																														698.278	2026.28	0.728904
																														698.624	2040.16	0.733899
																														698.97	2040.87	0.734153
																														699.317	2043.31	0.735031
																														699.663	2060.2	0.74111
																														700.009	2042.03	0.734571
																														700.355	2027.44	0.729322
																														700.701	1991.52	0.716403
																														701.047	1970.59	0.708872
																														701.392	1963.93	0.706479
																														701.738	1940.18	0.697933
																														702.084	1905.27	0.685377
																														702.43	1901.24	0.683926
																														702.775	1899.84	0.683424
																														703.121	1884.68	0.67797
																														703.467	1880.75	0.676555
																														703.812	1853.98	0.666926
																														704.158	1836.81	0.66075
																														704.503	1817.41	0.653771
																														704.848	1801.83	0.648165
																														705.194	1786.97	0.64282
																														705.539	1795.48	0.64588
																														705.884	1778.07	0.63962
																														706.229	1783.38	0.641527
																														706.574	1796.14	0.646118
																														706.919	1798.93	0.647123
																														707.264	1792.77	0.644907
																														707.609	1808.84	0.650688
																														707.954	1807.04	0.65004
																														708.299	1819.98	0.654697
																														708.644	1833.81	0.659671
																														708.989	1848.33	0.664891
																														709.333	1876.35	0.674973
																														709.678	1905.91	0.685606
																														710.023	1915.2	0.688949
																														710.367	1933.47	0.69552
																														710.712	1939.82	0.697804
																														711.056	1937.61	0.697009
																														711.401	1941.4	0.698372
																														711.745	1943.68	0.699194
																														712.089	1948.77	0.701023
																														712.434	1954.73	0.70317
																														712.778	1951.63	0.702055
																														713.122	1952.19	0.702255
																														713.466	1959.91	0.705032
																														713.81	1958.04	0.704359
																														714.154	1941.72	0.698487
																														714.498	1941.85	0.698534
																														714.842	1923.91	0.692083
																														715.186	1912.14	0.687849
																														715.529	1902.85	0.684505
																														715.873	1894.11	0.68136
																														716.217	1882.66	0.677243
																														716.561	1886.51	0.678628
																														716.904	1863.87	0.670483
																														717.248	1885.81	0.678374
																														717.591	1884.89	0.678046
																														717.935	1871.59	0.673259
																														718.278	1859.64	0.668963
																														718.621	1853.67	0.666815
																														718.965	1843	0.662977
																														719.308	1834.46	0.659904
																														719.651	1809.74	0.65101
																														719.994	1781.54	0.640868
																														720.337	1773.42	0.637946
																														720.68	1762.71	0.634095
																														721.023	1722.75	0.619717
																														721.366	1688.06	0.607239
																														721.709	1665.84	0.599245
																														722.052	1646.29	0.592212
																														722.395	1649.67	0.593431
																														722.737	1637.01	0.588874
																														723.08	1623.44	0.583995
																														723.423	1639.76	0.589866
																														723.765	1635.16	0.58821
																														724.108	1635.96	0.588497
																														724.45	1595.18	0.57383
																														724.793	1575.49	0.566746
																														725.135	1556.52	0.559921
																														725.478	1552.11	0.558334
																														725.82	1528.5	0.549841
																														726.162	1524.67	0.548463
																														726.504	1514.99	0.544982
																														726.846	1528.81	0.549951
																														727.188	1511.03	0.543558
																														727.53	1496.71	0.538406
																														727.872	1465.75	0.52727
																														728.214	1454.59	0.523253
																														728.556	1445.27	0.5199
																														728.898	1400.38	0.503754
																														729.24	1377.73	0.495605
																														729.582	1379.69	0.496311
																														729.923	1355.87	0.487743
																														730.265	1357.98	0.488502
																														730.606	1245.98	0.448211
																														730.948	1231.12	0.442866
																														731.289	1236.7	0.444873
																														731.631	1224.13	0.440353
																														731.972	1187.56	0.427195
																														732.313	1169.82	0.420815
																														732.655	1137.65	0.409244
																														732.996	1202.15	0.432446
																														733.337	1175.89	0.422998
																														733.678	1154.74	0.415392
																														734.019	1133.36	0.407699
																														734.36	1131.16	0.406907
																														734.701	1112.43	0.400171
																														735.042	1082.18	0.389289
																														735.383	1072.75	0.385898
																														735.724	1054.22	0.379231
																														736.065	1031.44	0.371036
																														736.405	999.159	0.359424
																														736.746	999.908	0.359693
																														737.087	1004.55	0.361365
																														737.427	1000.79	0.360011
																														737.768	988.074	0.355436
																														738.108	972.701	0.349906
																														738.448	972.882	0.349971
																														738.789	985.487	0.354506
																														739.129	937.968	0.337412
																														739.47	921.026	0.331317
																														739.81	905.961	0.325898
																														740.15	882.212	0.317355
																														740.49	864.896	0.311126
																														740.83	831.885	0.299251
																														741.17	807.85	0.290605
																														741.51	808.033	0.290671
																														741.85	791.299	0.284651
																														742.19	785.891	0.282706
																														742.529	780.221	0.280666
																														742.869	774.821	0.278723
																														743.209	770.424	0.277142
																														743.549	763.615	0.274692
																														743.888	757.525	0.272502
																														744.228	745.597	0.268211
																														744.567	735.035	0.264411
																														744.907	723.08	0.260111
																														745.246	719.806	0.258933
																														745.586	734.421	0.264191
																														745.925	709.51	0.255229
																														746.264	705.336	0.253728
																														746.603	685.694	0.246662
																														746.942	690.462	0.248378
																														747.281	678.271	0.243992
																														747.62	660.961	0.237765
																														747.96	626.146	0.225241
																														748.298	615.771	0.221509
																														748.637	606.994	0.218352
																														748.976	624.748	0.224738
																														749.315	617.529	0.222142
																														749.654	602.701	0.216808
																														749.992	599.05	0.215494
																														750.331	601.74	0.216462
																														750.67	619.651	0.222905
																														751.008	595.112	0.214077
																														751.347	583.038	0.209734
																														751.685	556.555	0.200208
																														752.023	545.977	0.196402
																														752.362	535.857	0.192762
																														752.7	537.827	0.193471
																														753.038	515.441	0.185418
																														753.376	524.258	0.188589
																														753.715	499.885	0.179822
																														754.053	495.649	0.178298
																														754.391	506.306	0.182131
																														754.729	507.663	0.18262
																														755.067	483.374	0.173882
																														755.404	477.603	0.171806
																														755.742	462.071	0.166219
																														756.08	477.774	0.171868
																														756.418	452.586	0.162807
																														756.756	442.611	0.159219
																														757.093	438.434	0.157716
																														757.431	424.969	0.152873
																														757.768	406.628	0.146275
																														758.106	388.136	0.139623
																														758.443	352.893	0.126945
																														758.78	363.735	0.130845
																														759.118	345.706	0.124359
																														759.455	331.852	0.119376
																														759.792	343.513	0.123571
																														760.13	350.105	0.125942
																														760.467	354.162	0.127401
																														760.804	370.419	0.133249
																														761.141	369.101	0.132775
																														761.478	382.164	0.137475
																														761.815	357.684	0.128668
																														762.151	348.29	0.125289
																														762.488	356.658	0.128299
																														762.825	359.54	0.129336
																														763.162	339.771	0.122225
																														763.498	324.561	0.116753
																														763.835	300.787	0.108201
																														764.172	312.798	0.112522
																														764.508	302.337	0.108759
																														764.845	278.303	0.100113
																														765.181	286.133	0.10293
																														765.517	279.78	0.100644
																														765.854	286.24	0.102968
																														766.19	311.9	0.112199
																														766.526	315.778	0.113594
																														766.862	309.41	0.111303
																														767.198	314.476	0.113125
																														767.534	284.918	0.102493
																														767.87	296.899	0.106802
																														768.206	310.262	0.111609
																														768.542	292.324	0.105157
																														768.878	270.743	0.0973933
																														769.214	275.881	0.0992418
																														769.55	276.604	0.0995018
																														769.885	274.598	0.0987801
																														770.221	274.925	0.0988978
																														770.557	241.608	0.0869127
																														770.892	248.378	0.0893481
																														771.228	234.228	0.0842579
																														771.563	221.396	0.0796419
																														771.899	205.643	0.0739751
																														772.234	194.53	0.0699774
																														772.569	170.021	0.0611611
																														772.904	182.8	0.065758
																														773.24	174.79	0.0628764
																														773.575	191.902	0.0690321
																														773.91	209.161	0.0752408
																														774.245	219.492	0.0789572
																														774.58	231.372	0.0832307
																														774.915	238.212	0.0856911
																														775.25	244.311	0.0878852
																														775.585	231.772	0.0833744
																														775.919	224.507	0.0807612
																														776.254	220.471	0.0793094
																														776.589	221.991	0.0798559
																														776.923	220.845	0.0794437
																														777.258	213.113	0.0766624
																														777.593	191.631	0.0689349
																														777.927	183.281	0.0659309
																														778.261	182.451	0.0656322
																														778.596	179.72	0.0646499
																														778.93	165.154	0.0594104
																														779.265	165.297	0.0594618
																														779.599	172.381	0.0620098
																														779.933	187.958	0.0676133
																														780.267	200.206	0.0720192
																														780.601	199.743	0.0718528
																														780.935	195.905	0.0704723
																														781.269	202.359	0.0727938
																														781.603	206.427	0.0742571
																														781.937	218.292	0.0785254
																														782.271	195.101	0.070183
																														782.605	189.761	0.0682619
																														782.938	192.529	0.0692577
																														783.272	191.851	0.069014
																														783.606	199.203	0.0716585
																														783.939	208.893	0.0751443
																														784.273	186.308	0.06702
																														784.606	196.233	0.07059
																														784.94	187.48	0.0674414
																														785.273	180.978	0.0651026
																														785.606	178.154	0.0640867
																														785.94	161.739	0.0581817
																														786.273	143.854	0.0517479
																														786.606	155.642	0.0559887
																														786.939	164.946	0.0593353
																														787.272	161.911	0.0582435
																														787.605	160.757	0.0578286
																														787.938	150.998	0.0543178
																														788.271	148.934	0.0535753
																														788.604	142.793	0.0513665
																														788.937	134.168	0.0482636
																														789.27	123.703	0.0444993
																														789.602	136.036	0.0489356
																														789.935	130.173	0.0468267
																														790.268	141.812	0.0510135
																														790.6	143.311	0.0515527
																														790.933	151.774	0.0545971
																														791.265	134.367	0.0483353
																														791.598	138.513	0.0498267
																														791.93	140.457	0.0505261
																														792.262	144.994	0.0521581
																														792.595	126.3	0.0454334
																														792.927	131.693	0.0473734
																														793.259	119.924	0.0431398
																														793.591	132.794	0.0477694
																														793.923	129.142	0.0464559
																														794.255	135.39	0.0487034
																														794.587	144.664	0.0520395
																														794.919	147.347	0.0530046
																														795.251	143.783	0.0517226
																														795.583	146.678	0.0527639
																														795.914	140.388	0.0505012
																														796.246	127.161	0.0457432
																														796.578	106.763	0.0384053
																														796.909	100.563	0.0361751
																														797.241	104.991	0.0377679
																														797.572	89.2166	0.0320936
																														797.904	78.9028	0.0283834
																														798.235	97.674	0.0351359
																														798.567	98.1561	0.0353093
																														798.898	100.086	0.0360037
																														799.229	93.1834	0.0335205
																														799.561	89.7375	0.032281
																														799.892	107.514	0.0386756
																														800.223	111.633	0.0401574

## Sheet: data Fig. 5
	Data displayed in Figure 5
	The concentration of elements was measured in melted snow by ICPMS. Values in ppb were converted to molar. Molar concentrations in liquid water were estimated using a LWC of 15%.
	n=5 samples (abcde) of red snow (VRN) and white snow (VRN B1) from the Vallon Roche Noire site.
	Concentration (ppb) in melted snow
	Element	VRN a	VRN b	VRN c	VRN d	VRN e	VRN B1 a	VRN B1 b	VRN B1 c	VRN B1 d	VRN B1 e
	B	0.132671	0.239119	0.122102	0.250559	0.0977733	0.0576881	0.115768	0.0727895	0.0656269	0.0802324
	Na	44.326	136.846	18.7322	78.5735	46.0853	14.1106	8.27275	6.9873	12.0285	21.7462
	Mg	20.897	39.3673	25.4762	33.3509	23.4637	9.13176	11.8162	10.1153	8.85523	7.37437
	Al	1.50477	3.57577	1.7032	4.72315	3.91793	0.677246	1.10663	0.787248	0.404061	0.0599671
	P	1.4525	10.6353	2.30662	3.47452	1.69266	6.98354	6.31316	5.63959	6.30328	4.40206
	K	65.2318	133.272	42.8508	96.0998	59.6281	20.003	11.0639	9.27464	17.2509	19.8163
	Ca	158.064	277.059	120.835	184.317	140.368	223.597	116.636	88.384	200.727	138.155
	Cr	0.0173156	0.033838	0.0145052	0.0340878	0.02017	0.0123183	0.00951138	0.00536628	0.00593824	0.00659078
	Mn	2.12817	6.59109	2.64976	4.24837	3.01845	0.594013	0.775343	0.549725	0.727967	0.36798
	Fe	1.06927	2.19983	1.38371	2.64596	1.51282	0.663032	0.642548	0.489136	0.329941	0.263435
	Co	0.0356858	0.0526155	0.045775	0.0681425	0.0493962	0.0141892	0.0111018	0.00943846	0.0118151	0.0114808
	Ni	0.0614073	0.069364	0.0559097	0.101703	0.071636	0.018501	0.0508958	0.0200971	0.017173	0.0175272
	Cu	0.222961	0.301436	0.23602	0.455404	0.297448	0.116532	0.132224	0.0751549	0.0731252	0.103145
	Zn	4.06822	2.59568	0.955833	1.93659	1.3334	3.70561	0.725936	0.522228	0.735449	0.811594
	Ga	0.0740572	0.110507	0.0863812	0.105622	0.0874112	0.0178625	0.0326894	0.0277738	0.0207001	0.0181496
	Pb	0.0501652	0.112378	0.0629932	0.136103	0.0858926	0.068585	0.108308	0.0743161	0.0638813	0.0910298
	Concentration (molar) in melted snow
	Element	VRN a	VRN b	VRN c	VRN d	VRN e	VRN B1 a	VRN B1 b	VRN B1 c	VRN B1 d	VRN B1 e
	B	1.22844e-08	2.21406e-08	1.13057e-08	2.31999e-08	9.05308e-09	5.34149e-09	1.07193e-08	6.73977e-09	6.07657e-09	7.42893e-09
	Na	1.92722e-06	5.94981e-06	8.14445e-07	3.41624e-06	2.00371e-06	6.13506e-07	3.59685e-07	3.03796e-07	5.22979e-07	9.45488e-07
	Mg	8.5996e-07	1.62005e-06	1.0484e-06	1.37246e-06	9.65585e-07	3.75792e-07	4.86263e-07	4.16268e-07	3.64413e-07	3.03472e-07
	Al	5.57323e-08	1.32436e-07	6.30814e-08	1.74931e-07	1.45109e-07	2.50832e-08	4.09864e-08	2.91573e-08	1.49652e-08	2.22101e-09
	P	4.6855e-08	3.43073e-07	7.44072e-08	1.12081e-07	5.46019e-08	2.25276e-07	2.0365e-07	1.81922e-07	2.03331e-07	1.42002e-07
	K	1.66833e-06	3.40848e-06	1.09593e-06	2.4578e-06	1.52501e-06	5.11586e-07	2.82963e-07	2.37203e-07	4.412e-07	5.06811e-07
	Ca	3.95159e-06	6.92648e-06	3.02087e-06	4.60792e-06	3.5092e-06	5.58993e-06	2.91589e-06	2.2096e-06	5.01816e-06	3.45387e-06
	Cr	3.32993e-10	6.50731e-10	2.78946e-10	6.55535e-10	3.87886e-10	2.36891e-10	1.82911e-10	1.03198e-10	1.14197e-10	1.26746e-10
	Mn	3.87644e-08	1.20056e-07	4.82651e-08	7.73838e-08	5.49809e-08	1.08199e-08	1.41228e-08	1.00132e-08	1.32599e-08	6.70273e-09
	Fe	1.91625e-08	3.94236e-08	2.47976e-08	4.74186e-08	2.71114e-08	1.18823e-08	1.15152e-08	8.76587e-09	5.91293e-09	4.72105e-09
	Co	6.05871e-10	8.93302e-10	7.77165e-10	1.15692e-09	8.38646e-10	2.40903e-10	1.88485e-10	1.60245e-10	2.00596e-10	1.9492e-10
	Ni	1.04612e-09	1.18167e-09	9.52465e-10	1.73259e-09	1.22037e-09	3.15179e-10	8.6705e-10	3.4237e-10	2.92555e-10	2.9859e-10
	Cu	3.5112e-09	4.74702e-09	3.71686e-09	7.17172e-09	4.68422e-09	1.83515e-09	2.08227e-09	1.18354e-09	1.15158e-09	1.62433e-09
	Zn	6.22052e-08	3.96894e-08	1.46152e-08	2.96115e-08	2.03883e-08	5.66607e-08	1.10999e-08	7.98514e-09	1.12454e-08	1.24097e-08
	Ga	1.06251e-09	1.58547e-09	1.23933e-09	1.51539e-09	1.25411e-09	2.56277e-10	4.69002e-10	3.98477e-10	2.96988e-10	2.60396e-10
	Pb	2.4211e-10	5.42366e-10	3.04021e-10	6.56866e-10	4.1454e-10	3.31009e-10	5.22721e-10	3.58668e-10	3.08308e-10	4.39333e-10
	Concentration (molar) in liquid water
	Element	VRN a	VRN b	VRN c	VRN d	VRN e	VRN B1 a	VRN B1 b	VRN B1 c	VRN B1 d	VRN B1 e
	B	8.18958e-08	1.47604e-07	7.53716e-08	1.54666e-07	6.03539e-08	3.561e-08	7.1462e-08	4.49318e-08	4.05104e-08	4.95262e-08
	Na	1.28481e-05	3.96654e-05	5.42963e-06	2.27749e-05	1.3358e-05	4.09004e-06	2.3979e-06	2.0253e-06	3.48653e-06	6.30326e-06
	Mg	5.73307e-06	1.08003e-05	6.98937e-06	9.14976e-06	6.43723e-06	2.50528e-06	3.24175e-06	2.77512e-06	2.42942e-06	2.02315e-06
	Al	3.71549e-07	8.82907e-07	4.20543e-07	1.16621e-06	9.67391e-07	1.67221e-07	2.73243e-07	1.94382e-07	9.97682e-08	1.48067e-08
	P	3.12367e-07	2.28715e-06	4.96048e-07	7.47208e-07	3.64013e-07	1.50184e-06	1.35767e-06	1.21281e-06	1.35554e-06	9.46679e-07
	K	1.11222e-05	2.27232e-05	7.3062e-06	1.63853e-05	1.01668e-05	3.41057e-06	1.88642e-06	1.58135e-06	2.94133e-06	3.37874e-06
	Ca	2.63439e-05	4.61765e-05	2.01392e-05	3.07195e-05	2.33947e-05	3.72662e-05	1.94393e-05	1.47307e-05	3.34544e-05	2.30258e-05
	Cr	2.21995e-09	4.3382e-09	1.85964e-09	4.37023e-09	2.5859e-09	1.57927e-09	1.21941e-09	6.87985e-10	7.61313e-10	8.44972e-10
	Mn	2.5843e-07	8.00376e-07	3.21768e-07	5.15892e-07	3.6654e-07	7.21327e-08	9.41521e-08	6.67547e-08	8.83992e-08	4.46849e-08
	Fe	1.2775e-07	2.62824e-07	1.65318e-07	3.16124e-07	1.80743e-07	7.92153e-08	7.6768e-08	5.84392e-08	3.94195e-08	3.14737e-08
	Co	4.03914e-09	5.95534e-09	5.1811e-09	7.71279e-09	5.59097e-09	1.60602e-09	1.25657e-09	1.0683e-09	1.33731e-09	1.29946e-09
	Ni	6.97414e-09	7.8778e-09	6.34977e-09	1.15506e-08	8.13583e-09	2.10119e-09	5.78033e-09	2.28246e-09	1.95037e-09	1.9906e-09
	Cu	2.3408e-08	3.16468e-08	2.47791e-08	4.78114e-08	3.12281e-08	1.22343e-08	1.38818e-08	7.89028e-09	7.67719e-09	1.08288e-08
	Zn	4.14702e-07	2.64596e-07	9.74346e-08	1.9741e-07	1.35922e-07	3.77738e-07	7.39996e-08	5.32343e-08	7.49694e-08	8.27313e-08
	Ga	7.08343e-09	1.05698e-08	8.26219e-09	1.01026e-08	8.36071e-09	1.70851e-09	3.12668e-09	2.65651e-09	1.97992e-09	1.73597e-09
	Pb	1.61407e-09	3.61577e-09	2.02681e-09	4.3791e-09	2.7636e-09	2.20672e-09	3.48481e-09	2.39112e-09	2.05538e-09	2.92889e-09

## Sheet: data Figs. 3, 4, 7-10
	Data displayed in Figures 3, 4, 7-10 correspond to electron microscopy images available to the EMPIAR (Electron Microscopy Public Image Archive) (https://www.ebi.ac.uk/empiar/)
	Raw images can be accessed with the following reference: EMPIAR-11694 (internal ID 47485246)

## Sheet: data Fig. 2 and Suppl. Fig 3, 4
	Data displayed in Figure 2a correspond to the fatty acid (FA) profile of Sanguina nivaloides samples, calculated by the average of proportions of FA methyl esthers (FAME) released after methanolysis, measured by gas chromatography coupled to mass spectrometry.
	An aliquot fraction of 20 µL were collected from a 1 mL total lipid extract from each sample.
	Quantification of each FA peak is based on the area of the FAME peak normalized with that of a C21 internal standard (ISTD) added prior methanolysis.
	Two independent Sangunia nivaloides samples collected in Vallon Roche Noire were analyzed.
				Sample 1							Sample 2
		Name of FA	WM	RT	Area	µg	nmole	% nmole	ISTD Conc.	Area	RT	Area	µg	nmole	% nmole	ISTD Conc.	Area
		C16:0	256	13.725	420200	4.1271	16.1215	4815.26	5	509079	13.718	48710	0.5147	2.01055	5463.44	5	473228
		C16:1d9	254	14.58	34318	0.3371	1.32717	396.405	5	509079	14.58	2596	0.0274	0.107874	293.136	5	473228
		C16:3d7_10_13	250	18.278	73267	0.7196	2.8784	859.737	5	509079	18.282	5033	0.0532	0.2128	578.261	5	473228
		C18:0	284	18.953	245642	2.4126	8.49507	2537.36	5	509079	18.947	38073	0.4023	1.41655	3849.32	5	473228
		C18:1d9	282	20.002	1105634	10.8592	38.5078	11501.7	5	509079	19.963	85888	0.9075	3.21809	8744.8	5	473228
		C18:1d11	282	20.215	93007	0.9135	3.23936	967.551	5	509079	20.21	9425	0.0996	0.353191	959.759	5	473228
		C18:2d9,12	280	21.8	501087	4.9215	17.5768	5249.94	5	509079	21.79	44059	0.4655	1.6625	4517.66	5	473228
		C18:3d9_12_15	278	24.023	346680	3.405	12.2482	3658.36	5	509079	24.018	31273	0.3304	1.18849	3229.59	5	473228
		C18:4d6_9_12_15	276	25.26	98510	0.9675	3.50543	1047.02	5	509079	25.267	13101	0.1384	0.501449	1362.63	5	473228
		C20:0	312	24.535	34088	0.3348	1.07308	320.513	5	509079	24.545	3482	0.0368	0.117949	320.513	5	473228
		µg of FA in 20 µl used for methanolysis				28.9979	104.973						2.9758	10.7894
		µg of FA in 1000 µl original sample				1449.89							148.79
	Data displayed in Figures 2c and 2b and Supplementary Figures 3 and 4 were calculated from LC/MS profiling of lipids extracted from bloom 4 (Col Termier) and bloom 2 (M3_RQB), as indicated.
	Peaks were identified based on masses characterized in Table S1 and Table S2. Data from bloom 4 were used in the Main Text, data from bloom 2 were shown in Supplemental data.
		Compound Name	MS-transition
				Col Termier023-1	M3_RQB	Col Termier023-2	Col Termier023-3		Average Col Termier 2023		std error Col Termier 2023
		SQDG-34-1	819.0 -> 225.0	24.6247	32.3526	25.9838	24.4849		25.0311		0.827975
		SQDG-34-2	817.0 -> 225.0	38.4124	34.2754	39.0118	38.9131		38.7791		0.32137
		SQDG-34-3	815.0 -> 225.0	33.0643	29.3135	32.4701	33.1831		32.9058		0.38203
		SQDG-34-4	813.0 -> 225.0	3.53753	4.06765	2.81084	3.37612		3.2415		0.38159
				Col Termier023-1	M3_RQB	Col Termier023-2	Col Termier023-3
		MGDG-34-5	766.0 -> 587.0	9.79053	6.87652	9.61938	10.5275		9.97914		0.482552
		MGDG-34-6	764.0 -> 585.0	31.9153	15.1003	30.7665	32.2749		31.6522		0.787871
		MGDG-34-7	762.0 -> 583.0	49.6165	39.5074	35.8443	34.8654		40.1087		8.24852
		MGDG-34-8	760.0 -> 581.0	8.84296	38.5158	23.7988	23.0745		18.5721		8.43345
				Col Termier023-1	M3_RQB	Col Termier023-2	Col Termier023-3
		DGDG-32-0	910.0 -> 569.0	2.40793	0.857725	1.2743	1.77271		1.81831		0.568192
		DGDG-32-3	904.0 -> 563.0	0	0.611872	0.736825	1.23028		0.655703		0.619141
		DGDG-32-4	902.0 -> 561.0	0	0.253162	0.634811	0.34861		0.327807		0.317916
		DGDG-32-5	900.0 -> 559.0	0	0.247673	0	0		0		0
		DGDG-32-6	898.0 -> 557.0	0	0	0	0		0		0
		DGDG-34-1	936.0 -> 595.0	5.77925	3.5016	4.46895	4.05687		4.76836		0.899377
		DGDG-34-2	934.0 -> 593.0	5.09192	2.88137	2.9628	3.40702		3.82058		1.12319
		DGDG-34-3	932.0 -> 591.0	5.31213	3.79263	4.18173	3.54823		4.34736		0.893538
		DGDG-34-4	930.0 -> 589.0	4.25433	4.60443	2.9311	2.92809		3.37117		0.76484
		DGDG-34-5	928.0 -> 587.0	10.0435	9.02334	8.2155	8.26799		8.84234		1.04059
		DGDG-34-6	926.0 -> 585.0	27.6046	27.3557	32.4886	31.3309		30.4747		2.55214
		DGDG-34-7	924.0 -> 583.0	19.3297	26.5489	22.4736	22.7187		21.5073		1.88988
		DGDG-34-8	922.0 -> 581.0	10.5178	12.9214	11.5793	11.714		11.2704		0.655221
		DGDG-36-4	958.0 -> 617.0	3.0646	2.17329	1.64364	1.97975		2.22933		0.742632
		DGDG-36-5	956.0 -> 615.0	3.45195	1.95805	2.13623	2.11193		2.5667		0.766743
		DGDG-36-6	954.0 -> 613.0	3.759	2.24121	2.82896	2.58934		3.0591		0.617857
		DGDG-36-7	952.0 -> 611.0	0	0.603748	0.719049	0.805738		0.508262		0.442297
				Col Termier023-1	M3_RQB	Col Termier023-2	Col Termier023-3
		PG-34-1	766.0 -> 577.0	16.596	15.6844	10.425	12.6133		13.2114		3.12866
		PG-34-2	764.0 -> 575.0	16.5379	11.6875	12.9583	13.3965		14.2976		1.95251
		PG-34-3	762.0 -> 573.0	25.5358	18.3204	20.2776	20.6238		22.1457		2.94098
		PG-34-4	760.0 -> 571.0	41.5419	54.9876	55.4719	55.0974		50.7037		7.93659
				Col Termier023-1	M3_RQB	Col Termier023-2	Col Termier023-3
		PI-34-1	854.0 -> 577.0	100	100	100	100		100		0
				Col Termier023-1	M3_RQB	Col Termier023-2	Col Termier023-3
		PE-36-3	742.0 -> 601.0	29.8416	25.1499	31.6057	32.4775		31.3083		1.34289
		PE-36-4	740.0 -> 599.0	31.4891	29.8142	31.0841	29.4644		30.6792		1.07136
		PE-36-5	738.0 -> 597.0	22.1195	24.8962	20.6919	19.9084		20.9066		1.12109
		PE-36-6	736.0 -> 595.0	16.1648	15.6907	13.7	14.3334		14.7327		1.28
		PE-36-7	734.0 -> 593.0	0	4.44904	3.5574	3.81628		2.45789		2.13253
				Col Termier023-1	M3_RQB	Col Termier023-2	Col Termier023-3
		PC-34-1	760.0 -> 184.0	8.99168	5.82043	11.995	11.2321		10.7396		1.56106
		PC-34-2	758.0 -> 184.0	14.6535	6.01576	13.1602	12.3642		13.3927		1.16223
		PC-34-3	756.0 -> 184.0	12.443	3.33843	9.03522	8.79222		10.0901		2.04122
		PC-36-2	786.0 -> 184.0	7.77852	11.3316	11.2712	11.5293		10.193		2.09498
		PC-36-3	784.0 -> 184.0	12.3909	20.5187	13.7914	13.2667		13.1497		0.707534
		PC-36-4	782.0 -> 184.0	15.7187	26.0611	16.8876	15.6904		16.0989		0.683171
		PC-36-5	780.0 -> 184.0	15.1842	18.4253	14.1628	15.3485		14.8985		0.642376
		PC-36-6	778.0 -> 184.0	11.1409	8.51415	9.49951	10.5023		10.3809		0.827417
				Col Termier023-1	M3_RQB	Col Termier023-2	Col Termier023-3
		DGTS-32-2	708.0 -> 236.0	2.36623	3.69179	2.38237	2.22599		2.32486		0.0860071
		DGTS-32-3	706.0 -> 236.0	6.66348	12.4624	6.80568	6.44273		6.6373		0.182885
		DGTS-32-4	704.0 -> 236.0	6.33705	13.4243	6.45425	6.19753		6.32961		0.128526
		DGTS-34-3	734.0 -> 236.0	17.6739	14.1071	16.1443	16.2084		16.6755		0.865223
		DGTS-34-4	732.0 -> 236.0	15.3638	15.6684	15.7226	15.7279		15.6048		0.208703
		DGTS-34-5	730.0 -> 236.0	2.6324	4.57564	2.57054	2.51605		2.573		0.0582122
		DGTS-34-6	728.0 -> 236.0	1.62525	2.89994	1.49676	1.48541		1.53581		0.0776679
		DGTS-36-3	762.0 -> 236.0	7.70986	5.86787	8.29076	8.01676		8.00579		0.290606
		DGTS-36-4	760.0 -> 236.0	14.9042	10.2225	15.5926	15.7342		15.4103		0.443995
		DGTS-36-5	758.0 -> 236.0	15.2636	10.2842	15.4381	15.9489		15.5502		0.356133
		DGTS-36-6	756.0 -> 236.0	9.55653	6.87766	8.9867	9.5013		9.34818		0.314264
				Col Termier023-1	M3_RQB	Col Termier023-2	Col Termier023-3
		TAG-48-5	814.4 -> 549.4, 569.4, 515.4	0.117224	0.153097	0.094116	0.0726841		0.0946748		0.0222753
		TAG-48-6	812.4 -> 547.4, 567.4, 515.4	0.0940624	0.141854	0.085696	0.0803646		0.0867076		0.0069047
		TAG-48-7	810.4 -> 545.4, 565.4, 515.4	0.0779937	0.153741	0.0602207	0.0465532		0.0615892		0.0157649
		TAG-48-8	808.4 -> 543.4, 563.4, 515.4	0.0356143	0.109438	0.0386747	0.0328192		0.0357027		0.00292874
		TAG-48-9	806.4 -> 541.4, 535.4	0	0	0	0		0		0
		TAG-50-10	832.4 -> 567.4, 535.4	0.244827	0.304828	0.246762	0.274967		0.255519		0.0168704
		TAG-50-1	850.4 -> 577.4, 551.4	0.368868	0.803388	0.381475	0.322211		0.357518		0.0312197
		TAG-50-2	848.4 -> 551.4, 575.4	0.729127	0.77997	0.762624	0.704174		0.731975		0.0293287
		TAG-50-3	846.4 -> 549.4, 601.4, 573.4, 551.4, 547.4	1.53226	1.25381	1.61984	1.58875		1.58029		0.0443994
		TAG-50-4	844.4 -> 571.4, 577.4, 545.4	1.40354	1.62786	1.49584	1.4602		1.45319		0.0465444
		TAG-50-5	842.4 -> 575.4, 577.4, 569.4, 545.4, 543.4	3.52424	3.40744	3.73136	3.7734		3.67633		0.133382
		TAG-50-6	840.4 -> 575.4, 567.4, 543.4	2.88549	2.25475	3.12043	3.20541		3.07044		0.165717
		TAG-50-7	838.4 -> 573.4, 565.4, 543.4	1.20034	1.24282	1.29466	1.3354		1.2768		0.0692807
		TAG-50-8	836.4 -> 571.4, 563.4, 543.4	0.983167	1.07069	1.04249	1.09647		1.04071		0.0566744
		TAG-50-9	834.4 -> 569.4, 535.4	0.272555	0.51118	0.238088	0.243635		0.251426		0.0185075
		TAG-52-2	876.4 -> 577.4, 603.4	8.46609	12.4662	7.75387	7.27065		7.83021		0.601363
		TAG-52-3	874.4 -> 575.4, 603.4	6.67522	6.08868	6.98721	6.78941		6.81728		0.157855
		TAG-52-4	872.4 -> 575.4, 603.4, 601.4, 599.4, 577.4, 573.4, 571.4	12.9273	10.7184	13.3256	13.3454		13.1994		0.235835
		TAG-52-5	870.4 -> 573.4, 605.4, 603.4, 601.4, 599.4, 597.4, 577.4, 575.4, 571.4, 569.4	8.84187	8.29682	9.15261	9.24224		9.07891		0.210117
		TAG-52-6	868.6 -> 571.4, 603.4, 601.4, 573.4, 569.4, 567.4	7.37921	7.74294	7.42565	7.56914		7.458		0.099008
		TAG-52-7	866.4 -> 601.4, 599.4, 571.4, 569.4, 567.4	5.42914	5.13623	5.5437	5.84435		5.60573		0.21444
		TAG-52-8	864.4 -> 599.4, 569.4, 567.4, 565.4	2.98176	3.15359	2.9629	3.15345		3.0327		0.104995
		TAG-52-9	862.4 -> 597.4, 569.4, 567.4, 565.4, 563.4	1.99787	2.36133	1.96739	2.35157		2.10561		0.213548
		TAG-54-2	904.4 -> 603.4, 605.4	1.75385	3.06452	1.29842	1.05682		1.3697		0.353942
		TAG-54-3	902.4 -> 603.4	4.90242	7.69971	3.65578	2.88698		3.81506		1.01711
		TAG-54-4	900.4 -> 603.4, 601.4	5.43706	6.64345	5.44153	5.28089		5.3865		0.0914819
		TAG-54-5	898.4 -> 599.4, 633.4, 603.4, 601.4, 569.4	8.77984	6.65304	8.9161	8.95517		8.8837		0.0920439
		TAG-54-6	896.4 -> 599.4, 631.4, 603.4, 601.4, 597.4, 567.4	6.88496	3.33887	7.14975	7.47854		7.17108		0.297369
		TAG-54-7	894.4 -> 597.4, 629.4, 601.4, 599.4, 595.4, 565.4	3.03622	1.76311	3.08217	3.28763		3.13534		0.133875
		TAG-54-8	892.4 -> 593.4, 599.4, 597.4, 595.4, 591.4	1.1695	1.08806	1.22436	1.25953		1.2178		0.0453702

## Sheet: data Supplementary Table 1
	Data displayed in Supplementary Table 1 correspond to the FA molecular species in each glycerolipid class identified by mass spectrometry (ion trap), based on the fragmentation spetra shown below.
	FA and pairs of FA (acyl pairs in a membrane glycerolipid) are shown in number of carbon and number of double bonds
		MGDG: fragmentation ion parent MNH4+ : neutral loss 179 Da
		Fragmentation MNa +
		m/z	-16	compound	Sn-1/Sn-2	intensity	% Compound
		765		34:8	18:4/16:4	629407936	38.3725
		767		34:7	18:3/16:4 + (18:4/16:3)	523695872	31.9277
		769		34:6	18:2/16:4 + 18:3/16:3	166894272	10.1749
		771		34:5	18:1/16:4 + 18:2/16:3 + (18:3/16:2)	67890200	4.139
		781	765	34:8 ox	18:4/16:4 ox + 18:4 ox/16:4	102357880	6.24036
		783	767	34:7 ox	18:3-16:4 ox + 18:3 ox/16:4	99838136	6.08674
		785	769	34:6 ox	C13 + 18:3-16:3ox + 18:3 ox-16:3	50172988	3.05885
					Total	1640257284
		DGTS: (Precursor scan + 236 in fragmentation MH+ and Neutral loss -87) fragmentation ion parent MH+
		m/z	compound	Sn-1/Sn-2	intensity	% Compound
		704	32:4	16:4/16:0	1413266176	282040
		706	32:3	16:3/16:0 + (14:0-18:3)	625329024	124795
		708	32:2	16:2/16:0 +18:2/14:0	4057831	809.806
		728	34:6	16:4/18:2 + 16:3/18:3	427972768	85408.9
		730	34:5	16:4/18:1 + 16:3/18:2 + (16:2/18:3 + 16:1-18:4)	448382912	89482
		732	34:4	18:4/16:0 + (16:3-18:1)	1324903168	264406
		734	34:3	18:3/16:0	496644544	99113.4
		756	36:6	18:3/18:3 +18:4/18:2	676239744	134955
		758	36:5	18:4/18:1 + 18:3/18:2	784737664	156607
		760	36:4	18:3/18:1 + 18:2/18:2 + (18:4/18:0)	432329824	86278.4
		762	36:3	18:2/18:1 + (18:3/18:0)	199335168	39780.6
				Total	6833198823
		DGDG: (neutral loss 341 in MNH4+) fragmentation ion parent MNa+
		m/z	compound	Sn-1/Sn-2	intensity	% Compound
		903	32:6	16:2/16:4 + 18:3/(14:3?)	2585391	0.253105
		905	32:5	18:5/14:0 + 16:4-16:1 + 16:2/16:3 + 18:3-(14:2?)	10865123	1.06368
		907	32:4	16:0/16:4 + 18:3/14:1 + 18:4/14:0 + 16:1/16:3 + (16:2/16:2)	2410415	0.235976
		909	32:3	18:3/14:0 +16:0/16:3 + (18:1-14:2 + 16:2-16:1 + 18:2-14:1)	4836124	0.473448
		915	32:0	16:0/16:0	7896509	0.773055
		927	34:8	18:4/16:4	12482154	1.22198
		929	34:7	18:3/16:4	302898720	29.6533
		931	34:6	18:3/16:3 + 18:2-16:4	283127040	27.7177
		933	34:5	18:2/16:3 + 18:3/16:2 + 18:1/16:4	86678672	8.48569
		935	34:4	18:1/16:3 + 18:2/16:2 + 18:3/16:1	50505452	4.9444
		937	34:3	18:3/16:0 + (18:2/16:1 + 18:1/16:2)	57637576	5.64262
		939	34:2	18:2/16:0 + 18:1/16:1	54357564	5.32151
		941	34:1	18:1/16:0	64156004	6.28076
		957	36:7	18:4-18:3	12155663	1.19002
		959	36:6	18:3/18:3	13836170	1.35454
		961	36:5	18:3-18:2 + (20:1/16:4 + 18:4-18:1)	29194610	2.8581
		963	36:4	18:2/18:2 + 18:1-18:3	25845010	2.53018
					1021468197
		PC: (precursor scan 184 Da in MH+ fragmentation) fragmentation ion parent [M-CH3]- in negative mode
		m/z [M-CH3]-	compound	Sn-1/Sn-2	m/z (MH+)	intensity (MH+)	% Compound
		740	34:3	18:3-16:0	724	3360903	7.05966
		742	34:2	18:2-16:0	726	3344774	7.02578
		744	34:1	18:1-16:0	728	3525356	7.4051
		762	36:6	18:3/18:3	746	3250986	6.82878
		764	36:5	18:2-18:3	748	9312002	19.5601
		766	36:4	18:2/18:2	750	6506636	13.6674
		768	36:3	18:2-18:1	752	7889167	16.5714
		770	36:2	18:1/18:1	754	10417314	21.8818
						47607138
		SQDG: (precursor scan 225 Da in MH- fragmentation) fragmentation ion parent MH-
		m/z	compound	Sn-1/Sn-2	intensité	% Compound
		813	34:4	18:4/16:0	4366260	4.19798
		815	34:3	18:3/16:0	32432124	31.1821
		817	34:2	18:2/16:0	21690600	20.8546
		819	34:1	18:1/16:0	38977312	37.4751
		821	34:0	C13 + 18:0-16:0	6542345	6.29019
					104008641

## Sheet: data Supplementary Table 2
	Data displayed in Supplementary Table 2 correspond to the FA molecular species in triacylglycerol (TAG) of Sanguina nivaloides, characterized by mass spectrometry (ion trap), based on the fragmentation spetra shown below.
	FA and triplets of FA (triacyl combinations) are shown in number of carbon and number of double bonds
		TAG: (neutral loss 17 Da in MNH4+ fragmentation)
		MNH4+	MH+	compound	Sn-1/Sn-2/Sn-3	Intensity	% Compound
		804	789	48:9	16:4/16:1/16:4	10018851	4.17888
		808	791	48:8	16:4/14:0-18:4	20701152	8.63448
		810	793	48:7	16:4/18:3-14:0	25626602	10.6889
		812	795	48:6	16:4/14:0-18:2	18493422	7.71363
		814	797	48:5	16:4/18:1/14:0	27417052	11.4357
		832	815	50:10	16:4/18:2/16:4	32975952	13.7543
		834	817	50:9	16:4/18:1/16:4	53295440	22.2296
		836	818	50:8	16:4/18:0/18:4	118814528	49.5577
		838	821	50:7	16:4/18:3-16:0	108063176	45.0733
		840	823	50:6	16:4/18:2/16:0	194838544	81.2674
		842	825	50:5	16:4/18:1-16:0 + 16:0-16:3-18:2	251610848	104.947
		844	827	50:4	10:0-18:1-16:3	142521856	59.446
		846	829	50:3	18:2/14:0-18:1 + (16:0/18:3/16:0)	103125160	43.0136
		848	831	50:2	16:0-18:2-16:0	30394086	12.6774
		850	833	50:1	18:1/16:0/16:0	58965424	24.5946
		862	845	52:9	16:4/18:1/18:4 + 16:4/18:2-18:3	167230240	69.7519
		864	847	52:8	16:4/18:3-18:1 + 16:4/18:2/18:2	270642752	112.885
		866	849	52:7	16:4/18:1-18:2 + (16:3-18:1-18:3 + 16:3-18:2-18-2)	350495648	146.192
		868	851	52:6	16:4/18:1/18:1 + (16:3-18:1-18:2 + 16:3-18:0-18:3)	458927616	191.419
		870	853	52:5	sous la forme 18-18-16 avec	406083104	169.378
		872	855	52:4	18:1-18:2-16:1 + 18:2-18:2_16:0 +18:3-18:1-16:0 + (18:1-18:1-16:2 + 18:3-18:0-16:1)	440704896	183.819
		874	857	52:3	18:1/16:1/18:1	504862272	210.579
		876	859	52:2	18:1/16:0/18:1	428071872	178.549
		892	875	54:8	18:4/18:2/18:2 + 18:3/18:3-18:2 + (18:4-18:1-18-3 + 18:4-18:0-18:4)	33373902	13.9203
		894	877	54:7	18:3/18:2/18:2 + 18:3-18:3-18:1 + 18:4-18:2-18:1 + 16:4-20:0-18:3	110227768	45.9761
		896	879	54:6	18:1-18:2-18:3 + 18:1-18:1-18:4 + 18:2/18:2/18:2 + 16:4-20:0-18:2	180449024	75.2655
		898	881	54:5	18:1/18:1-18:3 + 18:2/18:2-18:1 + 20:0-18:1-16:4	239749952	100
		900	883	54:4	18:1/18:2/18:1	237877840	99.2191
		902	885	54:3	18:1/18:1/18:1	284861600	118.816
		904	887	54:2	18:1/18:1/18:0	101578216	42.3684
						5411998795

## Sheet: data Supplementary Fig. 1
	Data used to reconstruct the phylogenetic tree in Supplementary Figure 1
	>Vallon-Roche-Noire
	CTACGTTTAGAAGATCTTCGTATTCCACCAGCATACGTAAAAACTTTCTCAGGTCCTCCTCATGGTATCCAAGTAGAACGTGACAAATTAAACAAATATGGTCGTGGTCTTCTTGGGTGTACAATTAAACCTAAATTAGGTCTTTCAGCTAAAAACTACGGTAGAGCTGTTTACGAGTGTCTACGTGGTGGTCTAGATTTCACGAAAGATGATGAAAACGTTAACTCACAACCATTCATGCGTTGGAGAGACCGTTTCCTTTTTGTTGCAGAAGCAATTTACAAATCACAATCAGAAACAGGTGAAGTTAAAGGACATTATTTAAATGTTACAGCAGCTACATGTGAAGAAATGATGAAACGTGCACAATTTGCTAAAGATCTTGGTATGCCAATTATT…
	>MK733625.1 Sanguina nivaloides DL07 ribulose-1 5-bisphosphate carboxylase/oxygenase large subunit (rbcL) gene partial cds chloroplast
	CTACGTTTAGAAGATCTTCGTATTCCACCAGCATACGTAAAAACTTTCTCAGGTCCTCCTCATGGTATCCAAGTAGAACGTGACAAATTAAACAAATATGGTCGTGGTCTTCTTGGGTGTACAATTAAACCTAAATTAGGTCTTTCAGCTAAAAACTACGGTAGAGCTGTTTACGAGTGTCTACGTGGTGGTCTAGATTTCACGAAAGATGATGAAAACGTTAACTCACAACCATTCATGCGTTGGAGAGACCGTTTCCTTTTTGTTGCAGAAGCAATTTACAAATCACAATCAGAAACAGGTGAAGTTAAAGGACATTATTTAAATGTTACAGCAGCTACATGTGAAGAAATGATGAAACGTGCACAATTTGCTAAAGATCTTGGTATGCCAATTATT…
	>MK733623.1 Sanguina nivaloides Tiefen ribulose-1 5-bisphosphate carboxylase/oxygenase large subunit (rbcL) gene partial cds chloroplast
	CTACGTTTAGAAGATCTTCGTATTCCACCAGCATACGTAAAAACTTTCTCAGGTCCTCCTCATGGTATCCAAGTAGAACGTGACAAATTAAACAAATATGGTCGTGGTCTTCTTGGGTGTACAATTAAACCTAAATTAGGTCTTTCAGCTAAAAACTACGGTAGAGCTGTTTACGAGTGTCTACGTGGTGGTCTAGATTTCACGAAAGATGATGAAAACGTTAACTCACAACCATTCATGCGTTGGAGAGACCGTTTCCTTTTTGTTGCAGAAGCAATTTACAAATCACAATCAGAAACAGGTGAAGTTAAAGGACATTATTTAAATGTTACAGCAGCTACATGTGAAGAAATGATGAAACGTGCACAATTTGCTAAAGATCTTGGTATGCCAATTATT…
	>MK733626.1 Sanguina nivaloides Furka ribulose-1 5-bisphosphate carboxylase/oxygenase large subunit (rbcL) gene partial cds chloroplast
	CTACGTTTAGAAGATCTTCGTATTCCACCAGCATACGTAAAAACTTTCTCAGGTCCTCCTCATGGTATCCAAGTAGAACGTGACAAATTAAACAAATATGGTCGTGGTCTTCTTGGGTGTACAATTAAACCTAAATTAGGTCTTTCAGCTAAAAACTACGGTAGAGCTGTTTACGAGTGTCTACGTGGTGGTCTAGATTTCACGAAAGATGATGAAAACGTTAACTCACAACCATTCATGCGTTGGAGAGACCGTTTCCTTTTTGTTGCAGAAGCAATTTACAAATCACAATCAGAAACAGGTGAAGTTAAAGGACATTATTTAAATGTTACAGCAGCTACATGTGAAGAAATGATGAAACGTGCACAATTTGCTAAAGATCTTGGTATGCCAATTATT…
	>MK733627.1 Sanguina nivaloides Zamrznute ribulose-1 5-bisphosphate carboxylase/oxygenase large subunit (rbcL) gene partial cds chloroplast
	CTACGTTTAGAAGATCTTCGTATTCCACCAGCATACGTAAAAACTTTCTCAGGTCCTCCTCATGGTATCCAAGTAGAACGTGACAAATTAAACAAATATGGTCGTGGTCTTCTTGGGTGTACAATTAAACCTAAATTAGGTCTTTCAGCTAAAAACTACGGTAGAGCTGTTTACGAGTGTCTACGTGGTGGTCTAGATTTCACGAAAGATGATGAAAACGTTAACTCACAACCATTCATGCGTTGGAGAGACCGTTTCCTTTTTGTTGCAGAAGCAATTTACAAATCACAATCAGAAACAGGTGAAGTTAAAGGACATTATTTAAATGTTACAGCAGCTACATGTGAAGAAATGATGAAACGTGCACAATTTGCTAAAGATCTTGGTATGCCAATTATT…
	>MK733629.1 Sanguina nivaloides N5 ribulose-1 5-bisphosphate carboxylase/oxygenase large subunit (rbcL) gene partial cds chloroplast
	CTACGTTTAGAAGATCTTCGTATTCCACCAGCATACGTAAAAACTTTCTCAGGTCCTCCTCATGGTATCCAAGTAGAACGTGACAAATTAAACAAATATGGTCGTGGTCTTCTTGGGTGTACAATTAAACCTAAATTAGGTCTTTCAGCTAAAAACTACGGTAGAGCTGTTTACGAGTGTCTACGTGGTGGTCTAGATTTCACGAAAGATGATGAAAACGTTAACTCACAACCATTCATGCGTTGGAGAGACCGTTTCCTTTTTGTTGCAGAAGCAATTTACAAATCACAATCAGAAACAGGTGAAGTTAAAGGACATTATTTAAATGTTACAGCAGCTACATGTGAAGAAATGATGAAACGTGCACAATTTGCTAAAGATCTTGGTATGCCAATTATT…
	>MK733631.1 Sanguina nivaloides Retten ribulose-1 5-bisphosphate carboxylase/oxygenase large subunit (rbcL) gene partial cds chloroplast
	CTACGTTTAGAAGATCTTCGTATTCCACCAGCATACGTAAAAACTTTCTCAGGTCCTCCTCATGGTATCCAAGTAGAACGTGACAAATTAAACAAATATGGTCGTGGTCTTCTTGGGTGTACAATTAAACCTAAATTAGGTCTTTCAGCTAAAAACTACGGTAGAGCTGTTTACGAGTGTCTACGTGGTGGTCTAGATTTCACGAAAGATGATGAAAACGTTAACTCACAACCATTCATGCGTTGGAGAGACCGTTTCCTTTTTGTTGCAGAAGCAATTTACAAATCACAATCAGAAACAGGTGAAGTTAAAGGACATTATTTAAATGTTACAGCAGCTACATGTGAAGAAATGATGAAACGTGCACAATTTGCTAAAGATCTTGGTATGCCAATTATT…
	>MK733635.1 Sanguina nivaloides WP123 ribulose-1 5-bisphosphate carboxylase/oxygenase large subunit (rbcL) gene partial cds chloroplast
	CTACGTTTAGAAGATCTTCGTATTCCACCAGCATACGTAAAAACTTTCTCAGGTCCTCCTCATGGTATCCAAGTAGAACGTGACAAATTAAACAAATATGGTCGTGGTCTTCTTGGGTGTACAATTAAACCTAAATTAGGTCTTTCAGCTAAAAACTACGGTAGAGCTGTTTACGAGTGTCTACGTGGTGGTCTAGATTTCACGAAAGATGATGAAAACGTTAACTCACAACCATTCATGCGTTGGAGAGACCGTTTCCTTTTTGTTGCAGAAGCAATTTACAAATCACAATCAGAAACAGGTGAAGTTAAAGGACATTATTTAAATGTTACAGCAGCTACATGTGAAGAAATGATGAAACGTGCACAATTTGCTAAAGATCTTGGTATGCCAATTATT…
	>MK733624.1 Sanguina nivaloides CCCryo RS 0015-2010 ribulose-1 5-bisphosphate carboxylase/oxygenase large subunit (rbcL) gene partial cds chloroplast
	CTACGTTTAGAAGATCTTCGTATTCCACCAGCATACGTAAAAACTTTCTCAGGTCCTCCTCATGGTATCCAAGTAGAACGTGACAAATTAAACAAATATGGTCGTGGTCTTCTTGGGTGTACAATTAAACCTAAATTAGGTCTTTCAGCTAAAAACTACGGTAGAGCTGTTTACGAGTGTCTACGTGGTGGTCTAGATTTCACGAAAGATGATGAAAACGTTAACTCACAACCATTCATGCGTTGGAGAGACCGTTTCCTTTTTGTTGCAGAAGCAATTTACAAATCACAATCAGAAACAGGTGAAGTTAAAGGACATTATTTAAATGTTACAGCAGCTACATGTGAAGAAATGATGAAACGTGCACAATTTGCTAAAGATCTTGGTATGCCAATTATT…
	>MK733628.1 Sanguina nivaloides Saddle ribulose-1 5-bisphosphate carboxylase/oxygenase large subunit (rbcL) gene partial cds chloroplast
	CTACGTTTAGAAGATCTTCGTATTCCACCAGCATACGTAAAAACTTTCTCAGGTCCTCCTCATGGTATCCAAGTAGAACGTGACAAATTAAACAAATATGGTCGTGGTCTTCTTGGGTGTACAATTAAACCTAAATTAGGTCTTTCAGCTAAAAACTACGGTAGAGCTGTTTACGAGTGTCTACGTGGTGGTCTAGATTTCACGAAAGATGATGAAAACGTTAACTCACAACCATTCATGCGTTGGAGAGACCGTTTCCTTTTTGTTGCAGAAGCAATTTACAAATCACAATCAGAAACAGGTGAAGTTAAAGGACATTATTTAAATGTTACAGCAGCTACATGTGAAGAAATGATGAAACGTGCACAATTTGCTAAAGATCTTGGTATGCCAATTATT…
	>MK733630.1 Sanguina nivaloides subalpine ribulose-1 5-bisphosphate carboxylase/oxygenase large subunit (rbcL) gene partial cds chloroplast
	CTACGTTTAGAAGATCTTCGTATTCCACCAGCATACGTAAAAACTTTCTCAGGTCCTCCTCATGGTATCCAAGTAGAACGTGACAAATTAAACAAATATGGTCGTGGTCTTCTTGGGTGTACAATTAAACCTAAATTAGGTCTTTCAGCTAAAAACTACGGTAGAGCTGTTTACGAGTGTCTACGTGGTGGTCTAGATTTCACGAAAGATGATGAAAACGTTAACTCACAACCATTCATGCGTTGGAGAGACCGTTTCCTTTTTGTTGCAGAAGCAATTTACAAATCACAATCAGAAACAGGTGAAGTTAAAGGACATTATTTAAATGTTACAGCAGCTACATGTGAAGAAATGATGAAACGTGCACAATTTGCTAAAGATCTTGGTATGCCAATTATT…
	>MK733633.1 Sanguina nivaloides CCCryo RS 0011 ribulose-1 5-bisphosphate carboxylase/oxygenase large subunit (rbcL) gene partial cds chloroplast
	CTACGTTTAGAAGATCTTCGTATTCCACCAGCATATGTAAAAACTTTCTCAGGTCCTCCTCACGGGATTCAAGTAGAACGTGATAAATTAAACAAATATGGTCGTGGTCTTCTTGGGTGTACAATTAAACCTAAATTAGGTCTTTCAGCTAAAAACTATGGTAGAGCTGTTTACGAGTGTCTACGTGGTGGTCTAGATTTCACGAAAGATGATGAAAACGTTAACTCACAACCATTCATGCGTTGGAGAGACCGTTTCCTTTTTGTTGCAGAAGCGATTTACAAATCACAATCAGAAACAGGTGAAGTTAAAGGGCATTATTTAAATGCTACAGCAGCTACATGTGAAGAAATGATGAAACGTGCGCAATTTGCTAAAGATCTTGGTATGCCAATTATT…
	>MK733632.1 Sanguina nivaloides CCCryo RS 0014-2013 ribulose-1 5-bisphosphate carboxylase/oxygenase large subunit (rbcL) gene partial cds chloroplast
	CTACGTTTAGAAGATCTTCGTATTCCACCAGCATATGTAAAAACTTTCTCAGGTCCTCCTCACGGGATTCAAGTAGAACGTGATAAATTAAACAAATATGGTCGTGGTCTTCTTGGGTGTACAATTAAACCTAAATTAGGTCTTTCAGCTAAAAACTATGGTAGAGCTGTTTACGAGTGTCTACGTGGTGGTCTAGATTTCACGAAAGATGATGAAAACGTTAACTCACAACCATTCATGCGTTGGAGAGACCGTTTCCTTTTTGTTGCAGAAGCGATTTACAAATCACAATCAGAAACAGGTGAAGTTAAAGGGCATTATTTAAATGCTACAGCAGCTACATGTGAAGAAATGATGAAACGTGCGCAATTTGCTAAAGATCTTGGTATGCCAATTATT…
	>MK733634.1 Sanguina nivaloides La Hoya ribulose-1 5-bisphosphate carboxylase/oxygenase large subunit (rbcL) gene partial cds chloroplast
	CTACGTTTAGAAGATCTTCGTATTCCACCAGCATACGTAAAAACTTTTGCAGGTCCTCCTCATGGTATTCAAGTAGAACGTGACAAATTAAACAAATATGGTCGTGGTCTTCTTGGTTGTACAATTAAACCTAAATTAGGTCTTTCAGCTAAAAACTACGGTAGAGCTGTTTACGAGTGTCTACGTGGTGGTCTAGATTTCACGAAAGATGATGAAAACGTTAACTCACAACCATTTATGCGTTGGAGAGACCGTTTCCTTTTTGTTGCAGAAGCAATTTACAAATCACAATCAGAAACAGGTGAAGTTAAAGGGCATTACTTAAATGCTACAGCAGCTACATGTGAAGAAATGCTGAAACGTGCGCAATTTGCTAAAGATCTTGGTATGCCAATTATT…
	>MK733637.1 Sanguina aurantia RS Camp ribulose-1 5-bisphosphate carboxylase/oxygenase large subunit (rbcL) gene partial cds chloroplast
	CTACGTTTAGAAGATCTTCGTATTCCACCAGCATATGTAAAAACGTTCTCAGGTCCTCCTCACGGKATTCAAGTAGAACGTGATAAATTAAACAAATATGGTCGTGGTCTTCTTGGTTGTACAATTAAACCTAAATTAGGTCTTTCAGCTAAAAACTACGGTAGAGCTGTTTAYGAGTGTCTACGTGGTGGTCTAGATTTCACGAAAGATGATGAAAACGTTAACTCACAACCATTCATGCGTTGGAGAGACCGTTTCCTTTTTGTTGCTGAAGCGATTTACAAATCACAMTCAGAAACAGGTGAAGTTAAAGGGCATTATTTAAATGCTACAGCAGCTACATGTGAAGAAATGMTAAAACGTGCACAATTTGCTAAAGATCTTGGTATGCCAATTATT…
	>MK733638.1 Sanguina aurantia CCCryo RS 0017-2010 ribulose-1 5-bisphosphate carboxylase/oxygenase large subunit (rbcL) gene partial cds chloroplast
	CTACGTTTAGAAGATCTTCGTATTCCACCAGCATATGTAAAAACGTTCTCAGGTCCTCCTCACGGGATTCAAGTAGAACGTGATAAATTAAACAAATATGGTCGTGGTCTTCTTGGTTGTACAATTAAACCTAAATTAGGTCTTTCAGCTAAAAACTACGGTAGAGCTGTTTATGAGTGTTTACGTGGTGGTCTAGATTTCACGAAAGATGATGAAAACGTTAACTCACAACCATTCATGCGTTGGAGAGACCGTTTCCTTTTTGTTGCTGAAGCGATTTACAAATCACAATCAGAAACAGGTGAAGTTAAAGGGCATTATTTAAAYGCTACAGCAGCTACATGTGAAGAAATGCTAAAACGTGCACAATTTGCTAAAGATCTTGGTATGCCAATTATT…
	>MK733636.1 Sanguina aurantia CCCryo RS 0020-2010 ribulose-1 5-bisphosphate carboxylase/oxygenase large subunit (rbcL) gene partial cds chloroplast
	CTACGTTTAGAAGATCTTCGTATTCCACCAGCATATGTAAAAACGTTCTCAGGTCCTCCTCACGGGATTCAAGTAGAACGTGATAAATTAAACAAATATGGTCGTGGTCTTCTTGGTTGTACAATTAAACCTAAATTAGGTCTTTCAGCTAAAAACTACGGTAGAGCTGTTTATGAGTGTCTACGTGGTGGTCTAGATTTCACGAAAGATGATGAAAACGTTAACTCACAACCATTCATGCGTTGGAGAGACCGTTTCCTTTTTGTTGCTGAAGCGATTTACAAATCACAGTCAGAAACAGGTGAAGTTAAAGGGCATTATTTAAATGCTACAGCAGCTACATGTGAAGAAATGCTAAAACGTGCACAATTTGCTAAAGATCTTGGTATGCCAATTATT…
	>MK728651.1 Gloeocystis sp. A CCCryo147-01 culture CCCryo DEU :147-01 ribulose-1 5-bisphosphate carboxylase/oxygenase large subunit (rbcL) gene partial cds chloroplast
	CTTCGTTTAGAAGATCTTCGTATTCCTCCAGCTTACGTTAAAACATTCTCTGGACCACCTCACGGTATTCAAGTAGAACGTGACAAATTAAACAAATATGGTCGTGGTCTTTTAGGTTGTACTATCAAACCTAAATTAGGTCTTTCAGCTAAAAACTATGGACGTGCTGTTTACGAATGTTTACGTGGTGGACTAGACTTCACAAAAGATGATGAAAACGTAAACTCACAACCATTCATGCGTTGGAGAGATCGTTTCCTTTTCGTAGCTGAAGCTATTTACAAATCTCAATCAGAAACAGGTGAAGTAAAAGGGCATTACTTAAATGCTACTGCTGCTACTTGTGAAGAAATGCTAAAACGTGCAGCTTTCGCTAAAGATTTAGGTATGCCTATTATT…
	>MK728650.1 Cf. Sphaerocystis sp. CCCryo 133-01 culture CCCryo DEU :133-01 ribulose-1 5-bisphosphate carboxylase/oxygenase large subunit (rbcL) gene partial cds chloroplast
	CTTCGTTTAGAAGATCTTCGTATTCCTCCAGCATATGTTAAAACTTTCTCTGGACCTCCTCATGGTATTCAAGTAGAACGTGACAAATTAAACAAATATGGTCGTGGTCTTTTAGGTTGTACAATCAAACCTAAATTAGGTCTTTCAGCTAAAAACTATGGACGTGCTGTTTACGAATGTTTACGTGGTGGATTAGACTTCACAAAAGATGATGAAAACGTAAACTCACAACCATTTATGCGTTGGAGAGATCGTTTCCTTTTCGTTGCTGAAGCTATTTACAAATCTCAATCAGAAACTGGAGAAGTTAAAGGGCATTACTTAAATGCAACTGCTTCTACTTGTGAAGAAATGCTAAAACGTGCACAGTTTGCTAAAGATTTAGGTATGCCTATTATT…
	>MK728649.1 Cf. Sphaerocystis sp. CCCryo 101-99 culture CCCryo DEU :101-99 ribulose-1 5-bisphosphate carboxylase/oxygenase large subunit (rbcL) gene partial cds chloroplast
	CTTCGTTTAGAAGATCTTCGTATTCCTCCAGCATATGTTAAAACTTTCTCTGGACCTCCTCATGGTATTCAAGTAGAACGTGACAAATTAAACAAATATGGTCGTGGTCTTTTAGGTTGTACAATCAAACCTAAATTAGGTCTTTCAGCTAAAAACTATGGACGTGCTGTTTACGAATGTTTACGTGGTGGATTAGACTTCACAAAAGATGATGAAAACGTAAACTCACAACCATTTATGCGTTGGAGAGATCGTTTCCTTTTCGTTGCTGAAGCTATTTACAAATCTCAATCAGAAACTGGAGAAGTTAAAGGGCATTACTTAAATGCAACTGCTTCTACTTGTGAAGAAATGCTAAAACGTGCACAGTTTGCTAAAGATTTAGGTATGCCTATTATT…

## Sheet: data Supplementary Fig. 2
	Data displayed in Supplementary Figure 2
	The concentration of elements was measured in melted snow by ICPMS (values in ppb).
	Samples were from red and white snowfields from the Vallon Roche Noire (VRN and VRN B1), Mont Brévent (B1 and B1 B), and Mount Olympus (OAA1 and OAA1 B).
	Ratios between element concentrations in red and white snow was calculated from mean values.
	Concentration (ppb) in melted snow
		B	Na	Mg	Al	P	K	Ca	Cr	Mn	Fe	Co	Ni	Cu	Zn	Ga	Pb
	VRN a	0.132671	44.326	20.897	1.50477	1.4525	65.2318	158.064	0.0173156	2.12817	1.06927	0.0356858	0.0614073	0.222961		0.0740572	0.0501652
	VRN b	0.239119		39.3673	3.57577		133.272	277.059	0.033838	6.59109	2.19983	0.0526155	0.069364	0.301436	2.59568	0.110507	0.112378
	VRN c	0.122102	18.7322	25.4762	1.7032	2.30662	42.8508	120.835	0.0145052	2.64976	1.38371	0.045775	0.0559097	0.23602	0.955833	0.0863812	0.0629932
	VRN d	0.250559	78.5735	33.3509	4.72315	3.47452	96.0998	184.317	0.0340878	4.24837	2.64596	0.0681425	0.101703	0.455404	1.93659	0.105622	0.136103
	VRN e	0.0977733	46.0853	23.4637	3.91793	1.69266	59.6281	140.368	0.02017	3.01845	1.51282	0.0493962	0.071636	0.297448	1.3334	0.0874112	0.0858926
	VRN B1 a	0.0576881	14.1106	9.13176	0.677246	6.98354	20.003	223.597	0.0123183	0.594013	0.663032	0.0141892	0.018501	0.116532		0.0178625	0.068585
	VRN B1 b		8.27275	11.8162	1.10663	6.31316	11.0639	116.636	0.00951138	0.775343	0.642548	0.0111018	0.0508958	0.132224	0.725936	0.0326894	0.108308
	VRN B1 c	0.0727895	6.9873	10.1153	0.787248	5.63959	9.27464	88.384	0.00536628	0.549725	0.489136	0.00943846	0.0200971	0.0751549	0.522228	0.0277738	0.0743161
	VRN B1 d	0.0656269	12.0285	8.85523	0.404061	6.30328	17.2509	200.727	0.00593824	0.727967	0.329941	0.0118151	0.017173	0.0731252	0.735449	0.0207001	0.0638813
	VRN B1 e	0.0802324	21.7462	7.37437	0.0599671	4.40206	19.8163	138.155	0.00659078	0.36798	0.263435	0.0114808	0.0175272	0.103145	0.811594	0.0181496	0.0910298
	B1 a	0.161878	68.8817	10.286	10.726	8.59412	140.389	178.224	0.0315925	2.25182	5.93988	0.0285483	0.104719	0.449303		0.136974	0.139121
	B1 b	0.150716	31.1133	10.3042	10.3618	15.441	199.558	86.6574	0.0308007	2.90952	7.92057	0.0283446	0.0727468	0.49433	1.71732	0.129874	0.177534
	B1 c	0.127582	70.743	10.5564	9.59835		317.625	108.03	0.0259401	1.96437	4.46665	0.0213382	0.061459	0.775271	1.33644	0.0899354	0.100367
	B1 d	0.160851	31.6824	10.4069	9.96088	16.1857	199.309	84.6025	0.0323102	3.09194	6.02972	0.024877	0.072655	0.405996	1.58471	0.124767	0.22386
	B1 e		109.656	13.3672	10.7744	19.2362	270.345	97.4457	0.0280388	2.93383	6.94294	0.0278144	0.123378	0.438308	1.76445	0.0782151	0.0807679
	B1B a	0.0321795	49.7749	4.46312	0.874021	2.7266	25.6786	44.6857	0.0138239	0.242674	0.63077	0.0152528	0.0267067	0.120613		0.0261076	0.0199194
	B1B b	0.076245	31.625	5.3898	0.794396	2.70073	14.5729	124.286	0.00748048	0.460467	0.448408	0.00797825	0.0221772	0.0954888	1.12386	0.0271071	0.025475
	B1B c	0.0327266	29.85	3.99507	0.79942	2.87387	17.5326	44.9131	0.00875377	0.296866	0.620028	0.0129347	0.0231974	0.0937133	0.886717	0.0248699	0.0193061
	B1B d	0.0583996	37.2368	6.2592	0.902964	2.94071	17.5472	60.6386	0.00885687	0.407925	0.75057	0.012538	0.0281925	0.163725	0.575698	0.0229698	0.0249573
	OAA1 a	0.18249	31.0199	26.2407	2.40021	7.21367	123.019	151.841		1.72347	1.20929	0.0420558	0.0480927	0.205673		0.0918725	0.0583651
	OAA1 b	0.192846	36.5906	24.6697	2.45456	6.02554	45.4781	99.597	0.012646	2.36531	1.51853	0.0591735	0.0536297	0.213574	0.752833	0.0914178	0.0249339
	OAA1 c	0.202002	45.8868	24.2777	1.57948		37.7968	130.606	0.0129919	1.75323	0.967357	0.0428891	0.0504732	0.427703	0.687319	0.0971427	0.0415827
	OAA1 d	0.224519	68.6971	34.4873	4.62663	6.71244	73.4369	180.311	0.0224489	2.71359	2.57202	0.068526	0.0814422	0.310213	1.13867	0.142445	0.0530079
	OAA1 e	0.221779	68.7623	33.4274	2.8308	7.88865	114.665	133.669	0.0129441	2.68269	1.58103	0.0559851	0.0642187	0.301836	0.916758	0.147454
	OAA1 B a	0.0894352	22.585	18.8105	0.762984	2.90444	1.47144	63.6645	0.0152052	0.552355	0.52592	0.0184879	0.0411968	0.115781		0.0559156	0.03728
	OAA1 B b		24.5355	10.9696	0.973738	4.34404	2.02319	61.7767	0.0111138	0.53228	0.38238	0.016564	0.0314099	0.113896		0.0538096	0.0342466
	OAA1 B c	0.0834155	26.423	23.224		2.74862	1.0175	50.5351		0.800797		0.0265756				0.119062
	OAA1 B d	0.0909973	21.8716	23.8682	0.671769	3.77208	2.71787	122.856	0.00756397	0.769801	0.643265	0.0230756	0.0386404	0.130673	0.571439	0.0844587	0.0335444
	OAA1 B e	0.125238	26.9642	44.5434	0.62154	4.48787	9.01713		0.0247962	1.07612	0.80481	0.0271124	0.0462938	0.224248	0.585496	0.0865459	0.0467904
	Average concentration (ppb) in melted snow
		B	Na	Mg	Al	P	K	Ca	Cr	Mn	Fe	Co	Ni	Cu	Zn	Ga	Pb
	VRN	0.168445	46.9293	28.511	3.08496	2.23158	79.4164	176.128	0.0239833	3.72717	1.76232	0.050323	0.0720039	0.302654	1.70538	0.0927958	0.0895064
	VRN B1	0.0690842	12.6291	9.45857	0.607031	5.92832	15.4817	153.5	0.007945	0.603006	0.477618	0.0116051	0.0248388	0.100036	0.698802	0.0234351	0.081224
	B1	0.150257	62.4153	10.9842	10.2843	14.8643	225.445	110.992	0.0297365	2.63029	6.25995	0.0261845	0.0869915	0.512641	1.60073	0.111953	0.14433
	B1B	0.0498877	37.1217	5.0268	0.8427	2.81048	18.8328	68.6307	0.00972875	0.351983	0.612444	0.012176	0.0250685	0.118385	0.862093	0.0252636	0.0224144
	OAA1	0.204727	50.1913	28.6206	2.77834	6.96007	78.8791	139.205	0.0152577	2.24766	1.56965	0.0537259	0.0595713	0.2918	0.873895	0.114066	0.0444724
	OAA1 B	0.0972714	24.4759	24.2831	0.757508	3.65141	3.24943	74.708	0.0146698	0.746271	0.589094	0.0223631	0.0393852	0.14615	0.578467	0.0799583	0.0379653
	Concentration ratios red/white snow
		B	Na	Mg	Al	P	K	Ca	Cr	Mn	Fe	Co	Ni	Cu	Zn	Ga	Pb
	VRN/VRN B1	2.43825	3.71597	3.01431	5.08205	0.376426	5.12968	1.14742	3.01867	6.18099	3.6898	4.3363	2.89885	3.02544	2.44043	3.9597	1.10197
	B1/B1 B	3.0119	1.68137	2.18512	12.204	5.28888	11.9709	1.61723	3.05656	7.47278	10.2213	2.15051	3.47016	4.33029	1.85679	4.4314	6.43915
	OAA1/OAA1 B	2.1047	2.05064	1.17862	3.66773	1.90613	24.2748	1.86332	1.04008	3.01186	2.66451	2.40243	1.51253	1.99658	1.51071	1.42657	1.17139

## Sheet: data Supplementary Fig. 5
	Date presented in Supplementary Figure 5 includes an analysis of the following uncroped image
